# Supplementary material for: A β‐1,2‐glucan‐associated glycoside hydrolase family 1 β‐glucosidase from Streptomyces griseus
Source: Protein Sci. 2025 Aug 21;34(9):e70255. doi: 10.1002/pro.70255 (PMC12369401; doi:10.1002/pro.70255)
Supplement: Supplementary file 2 — Data S2. Supporting Information. [file PRO-34-e70255-s002.txt]

CLUSTAL 2.1 multiple sequence alignment


sgr_SGR_2426        MTHTPAWDQKTPVPFPEGFLWGASTAAHQIEGNNTDSDWWVKEHAAGTHIAEPSLDACDS
sfa_Sfla_2191       -------MTHAPVPFPEGFLWGASTAAHQIEGNNTDSDWWVKEHSTGTHIQEPSLDACDS
salb_XNR_3888       ---------MTSTPFPEGFLWGASTAAHQIEGNNTDSDWWVKEHTAGTHIQEPSYDACDS
bbrd_BBBR_1660      -------MSSLNYVFPENFIWGAATAGHQIEGNNTSSDWWAREHSPRTDVSEPSGDAANS
bad_BAD_1287        --------MKEQYEFPPEFIWGASTAAHQIEGNNVASDWWAREHAERTDLSEPSGDAADS
nml_Namu_0511       ------MTTTATLAFPEGFAWGAATAAHQVEGNTVNNDWWAREHTPGSGIAEPSGDACDS
                                  **  * ***:**.**:***.. .***.:**:  : : *** **.:*

sgr_SGR_2426        YHRWPEDMDLLASLGFTDYRFSVEWARIEPVEGHFSRAQLAHYRRMVEGAIERGLRPMVT
sfa_Sfla_2191       YHRWPEDMDLLASLGFTDYRFSVEWARIEPLEGHFSRAEIAHYRRMVEGAIARGLRPMVT
salb_XNR_3888       YHRWPEDMDLLASLGFTDYRFSIEWARIEPVEGHFSRAELAHYRRMVEGAIERGLRPMVT
bbrd_BBBR_1660      YNRYREDVRLLADSGLTMYRFGIEWARIEPVEGCFSKAELLHYRAMIDACHEFGVEPMVT
bad_BAD_1287        YHRYGEDIRMLADAGLGMYRFSIEWARIEPAEGCFSKAQLLHYRQMIDACHENGVEPMVT
nml_Namu_0511       YHRYREDMALLADAGLNAYRFSLEWSRIEPEEGFVSRAAIDHYRRMVAACHEFGLTPMVT
                    *:*: **: :**. *:  ***.:**:**** ** .*:* : *** *: ..   *: ****

sgr_SGR_2426        LHHFTVPQWFEARGGWTAEGAVELFARYVAACAPVISEGVSHVCTINEPNMIAVMAGQAK
sfa_Sfla_2191       LHHFTVPQWFEARGGWTADGAVELFARYVAACAPVISEGVSHVCTINEPNMIAVMAGQAK
salb_XNR_3888       LHHFTVPQWFEARGGWTAEGATELFARYVAACAPVIATGVAHVCTINEPNMIAVMAGQAK
bbrd_BBBR_1660      IYHFTMPLWFAAEGGWKRPDALDKFKRYVSYVLPILND-VTWICTINEPNMVALTQGGTE
bad_BAD_1287        LNHMTLPLWLATKGGWLNADAVDYFARYVRYVMPILHD-VTWVCTINEPNMVALTRGGTE
nml_Namu_0511       MLHFTVPRWMDARGGWRHPDAVDRFARFTEFSLPIVADGVDWVCTINEPNIVSMIHGRRE
                    : *:*:* *: :.***   .* : * *:.    *::   *  :*******::::  *  :

sgr_SGR_2426        RGDNSFPPAGLPTPDDETTAAVIAAHHAAVKEVRALDAGIQVGWTIANQVYQALPGAEDV
sfa_Sfla_2191       RGDIGFPPAGLPTPDDETTRAVIAAHHAAVKEVRALDAGIQVGWTIANQVYQARPGAEDV
salb_XNR_3888       RGDIGFPPAGLPTPDEETTHAVIAAHHAAVKEVRAISPEIKVGWTIANQVYQALPGAEEV
bbrd_BBBR_1660      G--TDFVAASLPAPDPVISKALVDAHHMSRAVIKSELPDAKVGWTIACQAFHAVPGCEKE
bad_BAD_1287        G--SDFVAASLPAPDPDISATLVKAHRKAREILS-ENPRIKSGWTIACQAFHAMPGCERE
nml_Namu_0511       ---TDLVASGLPAPDEAISEVMRQAHVRSRQVLG-SAPALRTGWSVATQAFHAEPGCEQQ
                        .: .:.**:**   : .:  **  :   :    .  : **::* *.::* **.*  

sgr_SGR_2426        TAAYRHPREDVFIEAARGDDWIGVQSYTRTRIGPEGPIPAADDVERTLTTWEYYPTAVGE
sfa_Sfla_2191       TAAYRHPREDVFIEAARGDDWIGVQSYTRTEIGPDGPVPASGDVERTLTQWEYYPAAVGH
salb_XNR_3888       TAAYRHPREDVFIEAARGDDWIGVQSYTRTRIGADGPIPASPEAERTLTEWEYYPTAVGH
bbrd_BBBR_1660      MEEYQYPREDYFTEAGAGDDFIGVQAYLRTFIGKDGPVPVDDDVERTLTGWEYYPPALGI
bad_BAD_1287        MEEYQYPREDYFTEAAAGDDFIGVQAYLRTFIGKDGPVPVPEDAERTLTGWEYFPPALGI
nml_Namu_0511       TRDYGYPREDFFLDAARGDDWVGVQAYTRTFIGPDGPRPIPEGTETTLTGWEYFPPALGI
                       * :**** * :*. ***::***:* ** ** :** *    .* *** ***:*.*:* 

sgr_SGR_2426        ALRHTAAVVGD-VPLIVTENGIATADDSRRVDYYAGALDEVASALADGLDIRGYLAWSAL
sfa_Sfla_2191       ALRHTAEVAGAGMPLIVTENGIATSDDTRRVAYYTGALNEVASAIEDGLNVQGYLAWSAL
salb_XNR_3888       ALRHTAEVVGD-VPLIVTENGIATADDQRRTAYYTGALGEVAAAIEDGLKVEGYLAWSAL
bbrd_BBBR_1660      AVRHTWDVAKH-TPIFVTENGIATADDRRRIDYTFDALAGLHDAMDDGIDVRGYTHWSLL
bad_BAD_1287        AIRHTWNVAKR-TPIIVTENGIATADDRRRIDYTFDAIAGMHDAMDDGIDVRGYLHWSLL
nml_Namu_0511       GVRNAWARTGG-VPVFVTENGIATADDQRRIDYTRGALTGLHQAMSDGVDVLGYLHWSAL
                    .:*::   .    *::********:** **  *  .*:  :  *: **:.: **  ** *

sgr_SGR_2426        DNYEWGTYKATFGLIAIDWETFERTPRDSAKWLGSLGRTRELPRTAA-----
sfa_Sfla_2191       DNYEWGSFAPTFGLIGVNWETFERTARPSAKWLGSLGRSRELPRTAG-----
salb_XNR_3888       DNYEWGSFRPTFGLIAVDWETFERTARPSAVWLGSLGRTRELPGRAV-----
bbrd_BBBR_1660      DNYEWGSFKPTFGLIGWDKDTFERQPKASLNWLGSISRTGVVTHPYR-----
bad_BAD_1287        DNYEWGSFAPTFGLASWDRDTFERHPKPSLDWLGSIARKGVMAR--------
nml_Namu_0511       DNYEWGSYRPTFGLIAWDRQTFARHPKNSLGWLGRVARANALGPADERVGTP
                    ******:: .**** . : :** * .: *  *** :.*   :          
